# Supplementary material for: Effects of Matched and Mismatched Visual Flow and Gait Speeds on Human Electrocortical Spectral Power
Source: Brain Sci. 2025 May 21;15(5):531. doi: 10.3390/brainsci15050531 (PMC12109666; doi:10.3390/brainsci15050531)
Supplement: Supplementary file 1 [file brainsci-15-00531-s001.zip]

Archive with 1 entries (1 files):
- brainsci-3653162-supplementary.pdf
